# Supplementary material for: Motivational signals disrupt metacognitive signals in the human ventromedial prefrontal cortex
Source: Commun Biol. 2022 Mar 18;5:244. doi: 10.1038/s42003-022-03197-z (PMC8933484; doi:10.1038/s42003-022-03197-z)
Supplement: Supplementary file 4 — Supplementary Data 1 [file 42003_2022_3197_MOESM4_ESM.xlsx]

## Sheet: Blad1
	GLM1
	Effect	Brain Region	k	Peak z-score	P (cluster FWE corrected)	Peak voxel
						MNI coordinates
	Early certainty +	VMPFC	95	3.97	0.004	3	29	-7	LR
						-9	65	-4	LR
						-3	38	-7	LR
		PPC	59	3.79	0.03	-3	-43	32	LR
						6	-52	32	LR
						-3	-58	29	LR
	Early certainty -	Insula	873	5.92	<0.001	33	20	8	R
		Inferior frontal gyrus
		RLPFC / DLPFC				45	14	2	R
		Putamen				45	38	-4	R
		DLPFC	176	4.55	<0.001	-42	26	35	L
		RLPFC				-30	47	11	L
						-36	29	26	L
		Supplementary motor area	583	5.51	<0.001	3	11	47	LR
		Mid cingulate cortex				6	23	35	LR
		Anterior cingulate cortex				9	17	41	LR
		Supramarginal gyrus	76	4.45	0.011	51	-19	20	R
						42	-22	23	R
		Posterior Insula				36	-13	20	R
		Inferior Occipital Gyrus	57	4.33	0.034	-48	-70	-1	L
						-42	-61	-7	L
		Inferior parietal lobe	332	4.99	<0.001	-48	-34	41	L
						-30	-52	41	L
		Postcentral gyrus				-57	-22	35	L
		Anterior insula	170	4.95	<0.001	-33	17	5	L
						-33	26	-7	L
		Cerebellum	121	4.98	0.001	-36	-55	-31	L
						-15	-43	-25	L
	Incentive +	VMPFC	46	4.32	0.011	3	47	-4	LR
		Anterior medial prefrontal cortex / DMPFC	36	4.14	0.032	0	56	11	LR
		DLPFC	39	4.01	0.023	-27	38	55	L
						-6	35	32	L
	Incentive -	Angular gyrus	54	4.06	0.005	39	-55	41	R
						39	-58	50	R
		Superior occipital lobe				27	-61	38	R
	Confidence +	Cerebellum	997	6.19	<0.001	12	-52	-16	R
		Lingual gyrus (visual cortex)				18	-70	-13	R
						21	-70	-4	R
		Putamen	328	4.83	<0.001	-33	-10	-1	L
						-30	2	5	L
						-42	-8	11	L
		Primary motor cortex	244	4.88	<0.001	-33	-28	59	L
						-42	-22	41	L
						-42	-19	56	L
		Anterior cingulate cortex	90	4.55	0.001	-6	23	29	L
						3	20	26	R
		Mid cingulate cortex				-6	2	38	LR
		Parahippocampal gyrus	64	4.01	0.008	-24	-37	-13	L
		Fusiform gyrus				-24	-46	-10	L
		Middle temporal gyrus	56	3.97	0.016	48	-70	2	R
						48	-52	17	R
						51	-64	17	R
		Precuneus	75	4.29	0.004	-15	-49	8	L
						-6	-58	23	L
						-9	-58	14	L
	Confidence -	Lingual gyrus (visual cortex)	302	5.82	<0.001	-15	-82	-4	L
		Cerebellum				-15	-55	-16	L
		Primary motor cortex	55	4.26	0.018	39	-19	59	R
						36	-19	44	R
						57	-16	44	R
	GLM 3
	Effect	Brain Region	k	Peak z-score	P (cluster FWE corrected)	Peak voxel
						MNI coordinates
	Expected Value +	VMPFC	336	4.93	<0.001	0	47	-4	LR
		Anterior medial prefrontal cortex / DMPFC				0	56	11	LR
		Anterior cingulate cortex (dorsal + ventral)				0	32	11	LR
		Insula	37	4	0.038	-36	5	1	L
						-36	-1	5	L
