# Supplementary material for: Motivational signals disrupt metacognitive signals in the human ventromedial prefrontal cortex
Source: Commun Biol. 2022 Mar 18;5:244. doi: 10.1038/s42003-022-03197-z (PMC8933484; doi:10.1038/s42003-022-03197-z)
Supplement: Supplementary file 5 — Supplementary Data 2 [file 42003_2022_3197_MOESM5_ESM.xlsx]

## Sheet: Blad1
	GLM1
	Effect	Brain Region	k	Peak z-score	P (cluster FWE corrected)	Peak voxel
						MNI coordinates
	Early certainty +	VMPFC	95	3.97	0.004	3	29	-7	LR
						-9	65	-4	LR
						-3	38	-7	LR
		PPC	59	3.79	0.03	-3	-43	32	LR
						6	-52	32	LR
						-3	-58	29	LR
	Early certainty -	Insula	718	5.92	<0.001	33	20	8	R
		Inferior frontal gyrus
		RLPFC / DLPFC				45	14	-1	R
		Putamen				45	38	-4	R
		DLPFC	174	4.55	<0.001	-42	26	35	L
		RLPFC				-30	47	11	L
						-36	29	26	L
		Mid cingulate cortex	334	5.51	<0.001	6	23	35	LR
		Anterior cingulate cortex				9	17	41	LR
						-6	17	41	LR
		Supramarginal gyrus	62	4.44	0.025	42	-22	23	R
						-30	47	11	R
		Posterior Insula				36	29	26	R
		Superior parietal lobe	87	4.42	0.006	-30	-52	41	L
						-30	-40	38	L
		Inferior parietal lobe				-39	-40	38	L
		Angular gyrus				54	-46	35	R
						33	-43	41	R
						45	-43	44	R
		Anterior insula	167	4.95	<0.001	-33	17	5	L
						-33	26	-7	L
	Incentive +	VMPFC	46	4.32	0.011	3	47	-4	LR
						-3	53	-7	LR
		Anterior medial prefrontal cortex / DMPFC	36	4.14	0.032	0	56	11	LR
		DLPFC	39	4.01	0.023	-27	38	55	L
						-6	35	32	L
	Incentive -	Angular gyrus	54	4.06	0.005	39	-55	41	R
						39	-58	50	R
		Superior occipital lobe				27	-61	38	R
	Confidence +	Lingual gyrus (visual cortex)	689	6.07	<0.001	18	-70	-13	R
						21	-70	-4	R
						24	-61	-10	R
		Putamen	91	4.83	0.001	-33	-10	-1	L
						-30	-22	5	L
						-30	-22	14	L
		Anterior cingulate cortex	62	4.55	0.01	-6	23	29	L
						3	20	26	R
		Parahippocampal gyrus	64	4.01	0.008	-24	-37	-13	L
		Fusiform gyrus				-24	-46	-10	L
		Middle temporal gyrus	56	3.97	0.016	48	-52	17	R
						48	-70	2	R
						51	-64	17	R
		Precuneus	75	4.29	0.004	-15	-49	8	L
						-6	-58	23	L
						-9	-58	14	L
	Confidence -	Lingual gyrus (visual cortex)	217	5.82	<0.001	-15	-82	-4	L
						-15	-55	-16	L
